# Supplementary material for: Aframomum melegueta Seed Extract’s Effects on Anxiety, Stress, Mood, and Sleep: A Randomized, Double-Blind, Pilot Clinical Trial
Source: Pharmaceuticals (Basel). 2025 Feb 19;18(2):278. doi: 10.3390/ph18020278 (PMC11859572; doi:10.3390/ph18020278)
Supplement: Supplementary file 1 [file pharmaceuticals-18-00278-s001.zip]

Archive with 5 entries (5 files):
- S1 File. CONSORT Checklist.pdf
- S2 File. Table of biochemical variables.pdf
- S3 File. Phylogenetic identification.pdf
- S4 File. Study protocol Spanish Committe.pdf
- S5 File. Study protocol Spanish Committe (in Spanish).pdf
